# Supplementary material for: Polymer–Colloid Complexes Based on Cationic Imidazolium Amphiphile, Polyacrylic Acid and DNA Decamer
Source: Molecules. 2021 Apr 19;26(8):2363. doi: 10.3390/molecules26082363 (PMC8072887; doi:10.3390/molecules26082363)
Supplement: Supplementary file 1 [file molecules-26-02363-s001.zip]

Archive with 1 entries (1 files):
- molecules-1115804-supplementary.pdf
